# Supplementary material for: Sleep as a Priority: 24-Hour Movement Guidelines and Mental Health of Chinese College Students during the COVID-19 Pandemic
Source: Healthcare (Basel). 2021 Sep 6;9(9):1166. doi: 10.3390/healthcare9091166 (PMC8468601; doi:10.3390/healthcare9091166)
Supplement: Supplementary file 1 [file healthcare-09-01166-s001.zip]

Archive with 1 entries (1 files):
- healthcare-1347034-supplementary.pdf
